# Supplementary material for: Soy Protein Outperforms Whey Protein in Ameliorating Insulin Resistance but Not Obesity in High-Fat Diet-Induced Obese Mice
Source: Nutrients. 2025 Oct 31;17(21):3427. doi: 10.3390/nu17213427 (PMC12608677; doi:10.3390/nu17213427)
Supplement: Supplementary file 1 [file nutrients-17-03427-s001.zip]

Archive with 1 entries (1 files):
- nutrients-3929877-supplementary.pdf
